# Supplementary material for: Strain-Dependent Transcriptome Signatures for Robustness in Lactococcus lactis
Source: PLoS One. 2016 Dec 14;11(12):e0167944. doi: 10.1371/journal.pone.0167944 (PMC5156439; doi:10.1371/journal.pone.0167944)
Supplement: S1 File — Expression levels of genes L0001 –L75633 plotted against survival after 60 minutes heat and 30 min oxidative stress. Survival is expressed as the difference of log CFU/ml after stress and before stress. Numbers indicate fermentations as presented in Table 1. P-values above the plots indicate significance of correlation (assessed by a linear model). (ZIP) [file pone.0167944.s006.zip]

Archive with 1,131 entries (1,131 files):
- S1_File/L0001_real_dat.png
- S1_File/L0002_real_dat.png
- S1_File/L0003_real_dat.png
- S1_File/L0004_real_dat.png
- S1_File/L0005_real_dat.png
- S1_File/L0006_real_dat.png
- S1_File/L0007_real_dat.png
- S1_File/L0008_real_dat.png
- S1_File/L0009_real_dat.png
- S1_File/L00096_real_dat.png
- S1_File/L0010_real_dat.png
- S1_File/L0011_real_dat.png
- S1_File/L0012_real_dat.png
- S1_File/L0013_real_dat.png
- S1_File/L0014_real_dat.png
- S1_File/L0015_real_dat.png
- S1_File/L00157_real_dat.png
- S1_File/L0016_real_dat.png
- S1_File/L0017_real_dat.png
- S1_File/L0018_real_dat.png
- S1_File/L0019_real_dat.png
- S1_File/L00196_real_dat.png
- S1_File/L0020_real_dat.png
- S1_File/L0021_real_dat.png
- S1_File/L0022_real_dat.png
- S1_File/L0023_real_dat.png
- S1_File/L0024_real_dat.png
- S1_File/L0025_real_dat.png
- S1_File/L0026_real_dat.png
- S1_File/L0027_real_dat.png
- S1_File/L0028_real_dat.png
- S1_File/L0029_real_dat.png
- S1_File/L0031_real_dat.png
- S1_File/L0032_real_dat.png
- S1_File/L0033_real_dat.png
- S1_File/L0034_real_dat.png
- S1_File/L0035_real_dat.png
- S1_File/L0036_real_dat.png
- S1_File/L0037_real_dat.png
- S1_File/L0038_real_dat.png
- S1_File/L0039_real_dat.png
- S1_File/L00396_real_dat.png
- S1_File/L0040_real_dat.png
- S1_File/L0041_real_dat.png
- S1_File/L0043_real_dat.png
- S1_File/L0044_real_dat.png
- S1_File/L0045_real_dat.png
- S1_File/L00457_real_dat.png
- S1_File/L0046_real_dat.png
- S1_File/L0047_real_dat.png
- S1_File/L0048_real_dat.png
- S1_File/L0049_real_dat.png
- S1_File/L0050_real_dat.png
- S1_File/L0051_real_dat.png
- S1_File/L0052_real_dat.png
- S1_File/L0053_real_dat.png
- S1_File/L0054_real_dat.png
- S1_File/L0055_real_dat.png
- S1_File/L0056_real_dat.png
- S1_File/L0057_real_dat.png
- S1_File/L0058_real_dat.png
- S1_File/L0059_real_dat.png
- S1_File/L0060_real_dat.png
- S1_File/L0061_real_dat.png
- S1_File/L0062_real_dat.png
- S1_File/L0063_real_dat.png
- S1_File/L0064_real_dat.png
- S1_File/L0065_real_dat.png
- S1_File/L0066_real_dat.png
- S1_File/L0067_real_dat.png
- S1_File/L0068_real_dat.png
- S1_File/L0069_real_dat.png
- S1_File/L0070_real_dat.png
- S1_File/L0071_real_dat.png
- S1_File/L0072_real_dat.png
- S1_File/L0074_real_dat.png
- S1_File/L0075_real_dat.png
- S1_File/L0076_real_dat.png
- S1_File/L0077_real_dat.png
- S1_File/L0078_real_dat.png
- S1_File/L0079_real_dat.png
- S1_File/L0080_real_dat.png
- S1_File/L0081_real_dat.png
- S1_File/L0082_real_dat.png
- S1_File/L0083_real_dat.png
- S1_File/L0084_real_dat.png
- S1_File/L0085_real_dat.png
- S1_File/L0086_real_dat.png
- S1_File/L0087_real_dat.png
- S1_File/L0088_real_dat.png
- S1_File/L0089_real_dat.png
- S1_File/L0090_real_dat.png
- S1_File/L0091_real_dat.png
- S1_File/L0092_real_dat.png
- S1_File/L0093_real_dat.png
- S1_File/L0094_real_dat.png
- S1_File/L0095_real_dat.png
- S1_File/L0096_real_dat.png
- S1_File/L0097_real_dat.png
- S1_File/L0098_real_dat.png
- S1_File/L0099_real_dat.png
- S1_File/L0100_real_dat.png
- S1_File/L01009_real_dat.png
- S1_File/L0101_real_dat.png
- S1_File/L0102_real_dat.png
- S1_File/L0103_real_dat.png
- S1_File/L0104_real_dat.png
- S1_File/L0105_real_dat.png
- S1_File/L0106_real_dat.png
- S1_File/L0107_real_dat.png
- S1_File/L0108_real_dat.png
- S1_File/L0109_real_dat.png
- S1_File/L0110_real_dat.png
- S1_File/L0111_real_dat.png
- S1_File/L0112_real_dat.png
- S1_File/L0113_real_dat.png
- S1_File/L0114_real_dat.png
- S1_File/L0115_real_dat.png
- S1_File/L0116_real_dat.png
- S1_File/L0117_real_dat.png
- S1_File/L0118_real_dat.png
- S1_File/L0119_real_dat.png
- S1_File/L0120_real_dat.png
- S1_File/L0121_real_dat.png
- S1_File/L0122_real_dat.png
- S1_File/L0123_real_dat.png
- S1_File/L0124_real_dat.png
- S1_File/L0125_real_dat.png
- S1_File/L0126_real_dat.png
- S1_File/L0127_real_dat.png
- S1_File/L0128_real_dat.png
- S1_File/L0129_real_dat.png
- S1_File/L0130_real_dat.png
- S1_File/L0131_real_dat.png
- S1_File/L0132_real_dat.png
- S1_File/L0133_real_dat.png
- S1_File/L0134_real_dat.png
- S1_File/L0135_real_dat.png
- S1_File/L0136_real_dat.png
- S1_File/L0137_real_dat.png
- S1_File/L0138_real_dat.png
- S1_File/L0139_real_dat.png
- S1_File/L0140_real_dat.png
- S1_File/L0141_real_dat.png
- S1_File/L0142_real_dat.png
- S1_File/L0143_real_dat.png
- S1_File/L0144_real_dat.png
- S1_File/L0145_real_dat.png
- S1_File/L0146_real_dat.png
- S1_File/L0147_real_dat.png
- S1_File/L0148_real_dat.png
- S1_File/L0149_real_dat.png
- S1_File/L0150_real_dat.png
- S1_File/L0151_real_dat.png
- S1_File/L0152_real_dat.png
- S1_File/L0153_real_dat.png
- S1_File/L0154_real_dat.png
- S1_File/L0155_real_dat.png
- S1_File/L0156_real_dat.png
- S1_File/L0157_real_dat.png
- S1_File/L0158_real_dat.png
- S1_File/L0159_real_dat.png
- S1_File/L0160_real_dat.png
- S1_File/L0161_real_dat.png
- S1_File/L0162_real_dat.png
- S1_File/L0163_real_dat.png
- S1_File/L0164_real_dat.png
- S1_File/L0165_real_dat.png
- S1_File/L0166_real_dat.png
- S1_File/L0167_real_dat.png
- S1_File/L0168_real_dat.png
- S1_File/L0169_real_dat.png
- S1_File/L0170_real_dat.png
- S1_File/L0171_real_dat.png
- S1_File/L0172_real_dat.png
- S1_File/L0175_real_dat.png
- S1_File/L0176_real_dat.png
- S1_File/L0177_real_dat.png
- S1_File/L0178_real_dat.png
- S1_File/L0179_real_dat.png
- S1_File/L0180_real_dat.png
- S1_File/L0181_real_dat.png
- S1_File/L0182_real_dat.png
- S1_File/L0183_real_dat.png
- S1_File/L0184_real_dat.png
- S1_File/L0185_real_dat.png
- S1_File/L0186_real_dat.png
- S1_File/L0187_real_dat.png
- S1_File/L0188_real_dat.png
- S1_File/L0189_real_dat.png
- S1_File/L0190_real_dat.png
- S1_File/L0191_real_dat.png
- S1_File/L0192_real_dat.png
- S1_File/L0193_real_dat.png
- S1_File/L0194_real_dat.png
- S1_File/L0195_real_dat.png
- S1_File/L0196_real_dat.png
- S1_File/L0197_real_dat.png
- S1_File/L0198_real_dat.png
- S1_File/L0199_real_dat.png
- S1_File/L0200_real_dat.png
- S1_File/L0201_real_dat.png
- S1_File/L0202_real_dat.png
- S1_File/L0203_real_dat.png
- S1_File/L0204_real_dat.png
- S1_File/L0205_real_dat.png
- S1_File/L0206_real_dat.png
- S1_File/L0207_real_dat.png
- S1_File/L0208_real_dat.png
- S1_File/L0209_real_dat.png
- S1_File/L0210_real_dat.png
- S1_File/L0211_real_dat.png
- S1_File/L0212_real_dat.png
- S1_File/L0213_real_dat.png
- S1_File/L0214_real_dat.png
- S1_File/L0215_real_dat.png
- S1_File/L0216_real_dat.png
- S1_File/L0217_real_dat.png
- S1_File/L0219_real_dat.png
- S1_File/L0220_real_dat.png
- S1_File/L0221_real_dat.png
- S1_File/L0222_real_dat.png
- S1_File/L0223_real_dat.png
- S1_File/L0224_real_dat.png
- S1_File/L0225_real_dat.png
- S1_File/L0226_real_dat.png
- S1_File/L0227_real_dat.png
- S1_File/L0228_real_dat.png
- S1_File/L0229_real_dat.png
- S1_File/L0230_real_dat.png
- S1_File/L0231_real_dat.png
- S1_File/L0232_real_dat.png
- S1_File/L0233_real_dat.png
- S1_File/L0234_real_dat.png
- S1_File/L0235_real_dat.png
- S1_File/L0236_real_dat.png
- S1_File/L0237_real_dat.png
- S1_File/L0238_real_dat.png
- S1_File/L0239_real_dat.png
- S1_File/L0240_real_dat.png
- S1_File/L0241_real_dat.png
- S1_File/L0242_real_dat.png
- S1_File/L0243_real_dat.png
- S1_File/L0244_real_dat.png
- S1_File/L0245_real_dat.png
- S1_File/L0246_real_dat.png
- S1_File/L0247_real_dat.png
- S1_File/L0248_real_dat.png
- S1_File/L0249_real_dat.png
- S1_File/L0250_real_dat.png
- S1_File/L0251_real_dat.png
- S1_File/L0252_real_dat.png
- S1_File/L0253_real_dat.png
- S1_File/L0254_real_dat.png
- S1_File/L0255_real_dat.png
- S1_File/L0256_real_dat.png
- S1_File/L0257_real_dat.png
- S1_File/L0258_real_dat.png
- S1_File/L0259_real_dat.png
- S1_File/L0260_real_dat.png
- S1_File/L0261_real_dat.png
- S1_File/L0262_real_dat.png
- S1_File/L0263_real_dat.png
- S1_File/L0264_real_dat.png
- S1_File/L0265_real_dat.png
- S1_File/L0266_real_dat.png
- S1_File/L0267_real_dat.png
- S1_File/L0268_real_dat.png
- S1_File/L0269_real_dat.png
- S1_File/L0270_real_dat.png
- S1_File/L0271_real_dat.png
- S1_File/L0272_real_dat.png
- S1_File/L0273_real_dat.png
- S1_File/L0274_real_dat.png
- S1_File/L0275_real_dat.png
- S1_File/L0276_real_dat.png
- S1_File/L0277_real_dat.png
- S1_File/L0278_real_dat.png
- S1_File/L0279_real_dat.png
- S1_File/L0280_real_dat.png
- S1_File/L0281_real_dat.png
- S1_File/L0282_real_dat.png
- S1_File/L0283_real_dat.png
- S1_File/L0284_real_dat.png
- S1_File/L0285_real_dat.png
- S1_File/L0286_real_dat.png
- S1_File/L0287_real_dat.png
- S1_File/L0288_real_dat.png
- S1_File/L0289_real_dat.png
- S1_File/L0290_real_dat.png
- S1_File/L0291_real_dat.png
- S1_File/L0292_real_dat.png
- S1_File/L0293_real_dat.png
- S1_File/L0294_real_dat.png
- S1_File/L0295_real_dat.png
- S1_File/L0296_real_dat.png
- S1_File/L0298_real_dat.png
- S1_File/L0299_real_dat.png
- S1_File/L0300_real_dat.png
- S1_File/L0301_real_dat.png
[truncated: 831 more entries]
