# Supplementary material for: Strain-Dependent Transcriptome Signatures for Robustness in Lactococcus lactis
Source: PLoS One. 2016 Dec 14;11(12):e0167944. doi: 10.1371/journal.pone.0167944 (PMC5156439; doi:10.1371/journal.pone.0167944)
Supplement: S2 File — Expression levels of genes L75676 –L1889726 plotted against survival after 60 minutes heat and 30 min oxidative stress. Survival is expressed as the difference of log CFU/ml after stress and before stress. Numbers indicate fermentations as presented in Table 1. P-values above the plots indicate significance of correlation (assessed by a linear model). (ZIP) [file pone.0167944.s007.zip]

Archive with 1,133 entries (1,133 files):
- S2_File/L100027_real_dat.png
- S2_File/L100099_real_dat.png
- S2_File/L100263_real_dat.png
- S2_File/L100350_real_dat.png
- S2_File/L100541_real_dat.png
- S2_File/L100575_real_dat.png
- S2_File/L100735_real_dat.png
- S2_File/L100822_real_dat.png
- S2_File/L101209_real_dat.png
- S2_File/L101219_real_dat.png
- S2_File/L101488_real_dat.png
- S2_File/L101560_real_dat.png
- S2_File/L101577_real_dat.png
- S2_File/L101678_real_dat.png
- S2_File/L101688_real_dat.png
- S2_File/L101699_real_dat.png
- S2_File/L101706_real_dat.png
- S2_File/L101896_real_dat.png
- S2_File/L101912_real_dat.png
- S2_File/L102051_real_dat.png
- S2_File/L102062_real_dat.png
- S2_File/L102093_real_dat.png
- S2_File/L102100_real_dat.png
- S2_File/L102317_real_dat.png
- S2_File/L102360_real_dat.png
- S2_File/L102412_real_dat.png
- S2_File/L102491_real_dat.png
- S2_File/L102634_real_dat.png
- S2_File/L102735_real_dat.png
- S2_File/L102972_real_dat.png
- S2_File/L102979_real_dat.png
- S2_File/L103086_real_dat.png
- S2_File/L103195_real_dat.png
- S2_File/L103212_real_dat.png
- S2_File/L103246_real_dat.png
- S2_File/L103321_real_dat.png
- S2_File/L103502_real_dat.png
- S2_File/L103652_real_dat.png
- S2_File/L103661_real_dat.png
- S2_File/L103741_real_dat.png
- S2_File/L104007_real_dat.png
- S2_File/L104021_real_dat.png
- S2_File/L104065_real_dat.png
- S2_File/L104115_real_dat.png
- S2_File/L104221_real_dat.png
- S2_File/L104285_real_dat.png
- S2_File/L104437_real_dat.png
- S2_File/L104552_real_dat.png
- S2_File/L104681_real_dat.png
- S2_File/L104745_real_dat.png
- S2_File/L104789_real_dat.png
- S2_File/L104895_real_dat.png
- S2_File/L104969_real_dat.png
- S2_File/L105113_real_dat.png
- S2_File/L105256_real_dat.png
- S2_File/L105494_real_dat.png
- S2_File/L105533_real_dat.png
- S2_File/L106031_real_dat.png
- S2_File/L106083_real_dat.png
- S2_File/L106117_real_dat.png
- S2_File/L106345_real_dat.png
- S2_File/L106356_real_dat.png
- S2_File/L106374_real_dat.png
- S2_File/L106425_real_dat.png
- S2_File/L106489_real_dat.png
- S2_File/L106608_real_dat.png
- S2_File/L106731_real_dat.png
- S2_File/L106755_real_dat.png
- S2_File/L106963_real_dat.png
- S2_File/L106965_real_dat.png
- S2_File/L107270_real_dat.png
- S2_File/L107339_real_dat.png
- S2_File/L107379_real_dat.png
- S2_File/L107468_real_dat.png
- S2_File/L107499_real_dat.png
- S2_File/L107665_real_dat.png
- S2_File/L107724_real_dat.png
- S2_File/L107726_real_dat.png
- S2_File/L107797_real_dat.png
- S2_File/L107870_real_dat.png
- S2_File/L107922_real_dat.png
- S2_File/L108008_real_dat.png
- S2_File/L108106_real_dat.png
- S2_File/L108425_real_dat.png
- S2_File/L108430_real_dat.png
- S2_File/L108503_real_dat.png
- S2_File/L108747_real_dat.png
- S2_File/L108801_real_dat.png
- S2_File/L108911_real_dat.png
- S2_File/L108967_real_dat.png
- S2_File/L108989_real_dat.png
- S2_File/L108994_real_dat.png
- S2_File/L109011_real_dat.png
- S2_File/L109013_real_dat.png
- S2_File/L109162_real_dat.png
- S2_File/L109201_real_dat.png
- S2_File/L109335_real_dat.png
- S2_File/L109379_real_dat.png
- S2_File/L109453_real_dat.png
- S2_File/L109527_real_dat.png
- S2_File/L109747_real_dat.png
- S2_File/L109882_real_dat.png
- S2_File/L110165_real_dat.png
- S2_File/L110351_real_dat.png
- S2_File/L110431_real_dat.png
- S2_File/L110441_real_dat.png
- S2_File/L110467_real_dat.png
- S2_File/L110479_real_dat.png
- S2_File/L110560_real_dat.png
- S2_File/L110564_real_dat.png
- S2_File/L110588_real_dat.png
- S2_File/L110899_real_dat.png
- S2_File/L110933_real_dat.png
- S2_File/L110960_real_dat.png
- S2_File/L111003_real_dat.png
- S2_File/L111126_real_dat.png
- S2_File/L111159_real_dat.png
- S2_File/L111162_real_dat.png
- S2_File/L111351_real_dat.png
- S2_File/L111484_real_dat.png
- S2_File/L111521_real_dat.png
- S2_File/L111525_real_dat.png
- S2_File/L111950_real_dat.png
- S2_File/L112195_real_dat.png
- S2_File/L112263_real_dat.png
- S2_File/L112352_real_dat.png
- S2_File/L112353_real_dat.png
- S2_File/L112499_real_dat.png
- S2_File/L112616_real_dat.png
- S2_File/L112776_real_dat.png
- S2_File/L112952_real_dat.png
- S2_File/L113001_real_dat.png
- S2_File/L113060_real_dat.png
- S2_File/L113067_real_dat.png
- S2_File/L113377_real_dat.png
- S2_File/L113400_real_dat.png
- S2_File/L113864_real_dat.png
- S2_File/L113931_real_dat.png
- S2_File/L113994_real_dat.png
- S2_File/L114054_real_dat.png
- S2_File/L114078_real_dat.png
- S2_File/L114099_real_dat.png
- S2_File/L114325_real_dat.png
- S2_File/L114363_real_dat.png
- S2_File/L114370_real_dat.png
- S2_File/L114402_real_dat.png
- S2_File/L114419_real_dat.png
- S2_File/L114632_real_dat.png
- S2_File/L114717_real_dat.png
- S2_File/L114740_real_dat.png
- S2_File/L114827_real_dat.png
- S2_File/L114884_real_dat.png
- S2_File/L115025_real_dat.png
- S2_File/L115107_real_dat.png
- S2_File/L115113_real_dat.png
- S2_File/L115265_real_dat.png
- S2_File/L115302_real_dat.png
- S2_File/L115362_real_dat.png
- S2_File/L115500_real_dat.png
- S2_File/L115551_real_dat.png
- S2_File/L115661_real_dat.png
- S2_File/L115671_real_dat.png
- S2_File/L115706_real_dat.png
- S2_File/L115789_real_dat.png
- S2_File/L115968_real_dat.png
- S2_File/L116178_real_dat.png
- S2_File/L116212_real_dat.png
- S2_File/L116216_real_dat.png
- S2_File/L116299_real_dat.png
- S2_File/L116532_real_dat.png
- S2_File/L116756_real_dat.png
- S2_File/L117074_real_dat.png
- S2_File/L117090_real_dat.png
- S2_File/L117145_real_dat.png
- S2_File/L117205_real_dat.png
- S2_File/L117444_real_dat.png
- S2_File/L117685_real_dat.png
- S2_File/L117718_real_dat.png
- S2_File/L117821_real_dat.png
- S2_File/L117867_real_dat.png
- S2_File/L118079_real_dat.png
- S2_File/L118271_real_dat.png
- S2_File/L118350_real_dat.png
- S2_File/L118462_real_dat.png
- S2_File/L118475_real_dat.png
- S2_File/L118481_real_dat.png
- S2_File/L118668_real_dat.png
- S2_File/L118696_real_dat.png
- S2_File/L119013_real_dat.png
- S2_File/L119032_real_dat.png
- S2_File/L119452_real_dat.png
- S2_File/L119456_real_dat.png
- S2_File/L119564_real_dat.png
- S2_File/L119614_real_dat.png
- S2_File/L119676_real_dat.png
- S2_File/L119731_real_dat.png
- S2_File/L119780_real_dat.png
- S2_File/L119891_real_dat.png
- S2_File/L120334_real_dat.png
- S2_File/L120335_real_dat.png
- S2_File/L120355_real_dat.png
- S2_File/L120396_real_dat.png
- S2_File/L120437_real_dat.png
- S2_File/L120589_real_dat.png
- S2_File/L120628_real_dat.png
- S2_File/L120883_real_dat.png
- S2_File/L121071_real_dat.png
- S2_File/L121175_real_dat.png
- S2_File/L121252_real_dat.png
- S2_File/L121253_real_dat.png
- S2_File/L121289_real_dat.png
- S2_File/L121426_real_dat.png
- S2_File/L121483_real_dat.png
- S2_File/L121731_real_dat.png
- S2_File/L121794_real_dat.png
- S2_File/L121994_real_dat.png
- S2_File/L122198_real_dat.png
- S2_File/L122222_real_dat.png
- S2_File/L122299_real_dat.png
- S2_File/L122401_real_dat.png
- S2_File/L122461_real_dat.png
- S2_File/L122569_real_dat.png
- S2_File/L122632_real_dat.png
- S2_File/L122849_real_dat.png
- S2_File/L122924_real_dat.png
- S2_File/L122982_real_dat.png
- S2_File/L123116_real_dat.png
- S2_File/L123147_real_dat.png
- S2_File/L123159_real_dat.png
- S2_File/L123249_real_dat.png
- S2_File/L123365_real_dat.png
- S2_File/L123471_real_dat.png
- S2_File/L123536_real_dat.png
- S2_File/L123581_real_dat.png
- S2_File/L123777_real_dat.png
- S2_File/L123851_real_dat.png
- S2_File/L124107_real_dat.png
- S2_File/L124252_real_dat.png
- S2_File/L124415_real_dat.png
- S2_File/L124628_real_dat.png
- S2_File/L124677_real_dat.png
- S2_File/L124727_real_dat.png
- S2_File/L125001_real_dat.png
- S2_File/L125116_real_dat.png
- S2_File/L125196_real_dat.png
- S2_File/L125244_real_dat.png
- S2_File/L125485_real_dat.png
- S2_File/L125503_real_dat.png
- S2_File/L125707_real_dat.png
- S2_File/L125734_real_dat.png
- S2_File/L125873_real_dat.png
- S2_File/L126105_real_dat.png
- S2_File/L126168_real_dat.png
- S2_File/L126240_real_dat.png
- S2_File/L126409_real_dat.png
- S2_File/L126656_real_dat.png
- S2_File/L126739_real_dat.png
- S2_File/L126819_real_dat.png
- S2_File/L126956_real_dat.png
- S2_File/L126998_real_dat.png
- S2_File/L127182_real_dat.png
- S2_File/L127223_real_dat.png
- S2_File/L127411_real_dat.png
- S2_File/L127476_real_dat.png
- S2_File/L127589_real_dat.png
- S2_File/L127611_real_dat.png
- S2_File/L127813_real_dat.png
- S2_File/L127902_real_dat.png
- S2_File/L127921_real_dat.png
- S2_File/L128255_real_dat.png
- S2_File/L128386_real_dat.png
- S2_File/L128550_real_dat.png
- S2_File/L128687_real_dat.png
- S2_File/L128688_real_dat.png
- S2_File/L128689_real_dat.png
- S2_File/L128690_real_dat.png
- S2_File/L128691_real_dat.png
- S2_File/L128692_real_dat.png
- S2_File/L128693_real_dat.png
- S2_File/L128694_real_dat.png
- S2_File/L128695_real_dat.png
- S2_File/L128696_real_dat.png
- S2_File/L128697_real_dat.png
- S2_File/L128698_real_dat.png
- S2_File/L128699_real_dat.png
- S2_File/L128737_real_dat.png
- S2_File/L128777_real_dat.png
- S2_File/L128951_real_dat.png
- S2_File/L129183_real_dat.png
- S2_File/L129283_real_dat.png
- S2_File/L129379_real_dat.png
- S2_File/L129403_real_dat.png
- S2_File/L129431_real_dat.png
- S2_File/L129481_real_dat.png
- S2_File/L129753_real_dat.png
- S2_File/L130023_real_dat.png
- S2_File/L130150_real_dat.png
- S2_File/L130660_real_dat.png
- S2_File/L130682_real_dat.png
- S2_File/L130687_real_dat.png
[truncated: 833 more entries]
