# Supplementary material for: Strain-Dependent Transcriptome Signatures for Robustness in Lactococcus lactis
Source: PLoS One. 2016 Dec 14;11(12):e0167944. doi: 10.1371/journal.pone.0167944 (PMC5156439; doi:10.1371/journal.pone.0167944)
Supplement: S3 File — Expression levels of genes LLKF_0001 –LLKF_1273 plotted against survival after 10 minutes heat and 30 minutes oxidative stress. Survival is expressed as the difference of log CFU/ml after stress and before stress. Numbers indicate fermentations as presented in Table 1. P-values above the plots indicate significance of correlation (assessed by a linear model). (ZIP) [file pone.0167944.s008.zip]

Archive with 1,226 entries (1,226 files):
- S3_File/LLKF_0001_real_dat.png
- S3_File/LLKF_0002_real_dat.png
- S3_File/LLKF_0003_real_dat.png
- S3_File/LLKF_0004_real_dat.png
- S3_File/LLKF_0005_real_dat.png
- S3_File/LLKF_0006_real_dat.png
- S3_File/LLKF_0007_real_dat.png
- S3_File/LLKF_0008_real_dat.png
- S3_File/LLKF_0009_real_dat.png
- S3_File/LLKF_0010_real_dat.png
- S3_File/LLKF_0011_real_dat.png
- S3_File/LLKF_0012_real_dat.png
- S3_File/LLKF_0013_real_dat.png
- S3_File/LLKF_0014_real_dat.png
- S3_File/LLKF_0015_real_dat.png
- S3_File/LLKF_0016_real_dat.png
- S3_File/LLKF_0017_real_dat.png
- S3_File/LLKF_0018_real_dat.png
- S3_File/LLKF_0019_real_dat.png
- S3_File/LLKF_0020_real_dat.png
- S3_File/LLKF_0021_real_dat.png
- S3_File/LLKF_0022_real_dat.png
- S3_File/LLKF_0023_real_dat.png
- S3_File/LLKF_0024_real_dat.png
- S3_File/LLKF_0025_real_dat.png
- S3_File/LLKF_0026_real_dat.png
- S3_File/LLKF_0027_real_dat.png
- S3_File/LLKF_0028_real_dat.png
- S3_File/LLKF_0029_real_dat.png
- S3_File/LLKF_0030_real_dat.png
- S3_File/LLKF_0031_real_dat.png
- S3_File/LLKF_0032_real_dat.png
- S3_File/LLKF_0033_real_dat.png
- S3_File/LLKF_0034_real_dat.png
- S3_File/LLKF_0035_real_dat.png
- S3_File/LLKF_0036_real_dat.png
- S3_File/LLKF_0037_real_dat.png
- S3_File/LLKF_0038_real_dat.png
- S3_File/LLKF_0039_real_dat.png
- S3_File/LLKF_0040_real_dat.png
- S3_File/LLKF_0041_real_dat.png
- S3_File/LLKF_0042_real_dat.png
- S3_File/LLKF_0043_real_dat.png
- S3_File/LLKF_0044_real_dat.png
- S3_File/LLKF_0045_real_dat.png
- S3_File/LLKF_0046_real_dat.png
- S3_File/LLKF_0047_real_dat.png
- S3_File/LLKF_0048_real_dat.png
- S3_File/LLKF_0049_real_dat.png
- S3_File/LLKF_0050_real_dat.png
- S3_File/LLKF_0051_real_dat.png
- S3_File/LLKF_0052_real_dat.png
- S3_File/LLKF_0053_real_dat.png
- S3_File/LLKF_0054_real_dat.png
- S3_File/LLKF_0055_real_dat.png
- S3_File/LLKF_0056_real_dat.png
- S3_File/LLKF_0057_real_dat.png
- S3_File/LLKF_0058_real_dat.png
- S3_File/LLKF_0059_real_dat.png
- S3_File/LLKF_0060_real_dat.png
- S3_File/LLKF_0061_real_dat.png
- S3_File/LLKF_0062_real_dat.png
- S3_File/LLKF_0063_real_dat.png
- S3_File/LLKF_0064_real_dat.png
- S3_File/LLKF_0065_real_dat.png
- S3_File/LLKF_0066_real_dat.png
- S3_File/LLKF_0069_real_dat.png
- S3_File/LLKF_0070_real_dat.png
- S3_File/LLKF_0071_real_dat.png
- S3_File/LLKF_0072_real_dat.png
- S3_File/LLKF_0073_real_dat.png
- S3_File/LLKF_0074_real_dat.png
- S3_File/LLKF_0075_real_dat.png
- S3_File/LLKF_0076_real_dat.png
- S3_File/LLKF_0077_real_dat.png
- S3_File/LLKF_0078_real_dat.png
- S3_File/LLKF_0079_real_dat.png
- S3_File/LLKF_0080_real_dat.png
- S3_File/LLKF_0081_real_dat.png
- S3_File/LLKF_0082_real_dat.png
- S3_File/LLKF_0083_real_dat.png
- S3_File/LLKF_0084_real_dat.png
- S3_File/LLKF_0085_real_dat.png
- S3_File/LLKF_0086_real_dat.png
- S3_File/LLKF_0087_real_dat.png
- S3_File/LLKF_0088_real_dat.png
- S3_File/LLKF_0089_real_dat.png
- S3_File/LLKF_0090_real_dat.png
- S3_File/LLKF_0091_real_dat.png
- S3_File/LLKF_0092_real_dat.png
- S3_File/LLKF_0093_real_dat.png
- S3_File/LLKF_0094_real_dat.png
- S3_File/LLKF_0095_real_dat.png
- S3_File/LLKF_0096_real_dat.png
- S3_File/LLKF_0097_real_dat.png
- S3_File/LLKF_0098_real_dat.png
- S3_File/LLKF_0099_real_dat.png
- S3_File/LLKF_0100_real_dat.png
- S3_File/LLKF_0101_real_dat.png
- S3_File/LLKF_0102_real_dat.png
- S3_File/LLKF_0103_real_dat.png
- S3_File/LLKF_0104_real_dat.png
- S3_File/LLKF_0107_real_dat.png
- S3_File/LLKF_0108_real_dat.png
- S3_File/LLKF_0109_real_dat.png
- S3_File/LLKF_0110_real_dat.png
- S3_File/LLKF_0111_real_dat.png
- S3_File/LLKF_0112_real_dat.png
- S3_File/LLKF_0113_real_dat.png
- S3_File/LLKF_0114_real_dat.png
- S3_File/LLKF_0115_real_dat.png
- S3_File/LLKF_0116_real_dat.png
- S3_File/LLKF_0117_real_dat.png
- S3_File/LLKF_0118_real_dat.png
- S3_File/LLKF_0119_real_dat.png
- S3_File/LLKF_0120_real_dat.png
- S3_File/LLKF_0121_real_dat.png
- S3_File/LLKF_0122_real_dat.png
- S3_File/LLKF_0123_real_dat.png
- S3_File/LLKF_0124_real_dat.png
- S3_File/LLKF_0125_real_dat.png
- S3_File/LLKF_0126_real_dat.png
- S3_File/LLKF_0129_real_dat.png
- S3_File/LLKF_0130_real_dat.png
- S3_File/LLKF_0131_real_dat.png
- S3_File/LLKF_0132_real_dat.png
- S3_File/LLKF_0133_real_dat.png
- S3_File/LLKF_0134_real_dat.png
- S3_File/LLKF_0135_real_dat.png
- S3_File/LLKF_0136_real_dat.png
- S3_File/LLKF_0137_real_dat.png
- S3_File/LLKF_0138_real_dat.png
- S3_File/LLKF_0139_real_dat.png
- S3_File/LLKF_0140_real_dat.png
- S3_File/LLKF_0141_real_dat.png
- S3_File/LLKF_0142_real_dat.png
- S3_File/LLKF_0143_real_dat.png
- S3_File/LLKF_0144_real_dat.png
- S3_File/LLKF_0145_real_dat.png
- S3_File/LLKF_0146_real_dat.png
- S3_File/LLKF_0147_real_dat.png
- S3_File/LLKF_0148_real_dat.png
- S3_File/LLKF_0149_real_dat.png
- S3_File/LLKF_0150_real_dat.png
- S3_File/LLKF_0151_real_dat.png
- S3_File/LLKF_0152_real_dat.png
- S3_File/LLKF_0153_real_dat.png
- S3_File/LLKF_0154_real_dat.png
- S3_File/LLKF_0155_real_dat.png
- S3_File/LLKF_0156_real_dat.png
- S3_File/LLKF_0157_real_dat.png
- S3_File/LLKF_0158_real_dat.png
- S3_File/LLKF_0159_real_dat.png
- S3_File/LLKF_0160_real_dat.png
- S3_File/LLKF_0161_real_dat.png
- S3_File/LLKF_0162_real_dat.png
- S3_File/LLKF_0163_real_dat.png
- S3_File/LLKF_0164_real_dat.png
- S3_File/LLKF_0165_real_dat.png
- S3_File/LLKF_0166_real_dat.png
- S3_File/LLKF_0167_real_dat.png
- S3_File/LLKF_0168_real_dat.png
- S3_File/LLKF_0169_real_dat.png
- S3_File/LLKF_0170_real_dat.png
- S3_File/LLKF_0171_real_dat.png
- S3_File/LLKF_0172_real_dat.png
- S3_File/LLKF_0173_real_dat.png
- S3_File/LLKF_0174_real_dat.png
- S3_File/LLKF_0175_real_dat.png
- S3_File/LLKF_0176_real_dat.png
- S3_File/LLKF_0177_real_dat.png
- S3_File/LLKF_0178_real_dat.png
- S3_File/LLKF_0179_real_dat.png
- S3_File/LLKF_0180_real_dat.png
- S3_File/LLKF_0181_real_dat.png
- S3_File/LLKF_0182_real_dat.png
- S3_File/LLKF_0183_real_dat.png
- S3_File/LLKF_0184_real_dat.png
- S3_File/LLKF_0185_real_dat.png
- S3_File/LLKF_0186_real_dat.png
- S3_File/LLKF_0187_real_dat.png
- S3_File/LLKF_0188_real_dat.png
- S3_File/LLKF_0189_real_dat.png
- S3_File/LLKF_0190_real_dat.png
- S3_File/LLKF_0191_real_dat.png
- S3_File/LLKF_0192_real_dat.png
- S3_File/LLKF_0193_real_dat.png
- S3_File/LLKF_0194_real_dat.png
- S3_File/LLKF_0195_real_dat.png
- S3_File/LLKF_0196_real_dat.png
- S3_File/LLKF_0197_real_dat.png
- S3_File/LLKF_0198_real_dat.png
- S3_File/LLKF_0199_real_dat.png
- S3_File/LLKF_0200_real_dat.png
- S3_File/LLKF_0201_real_dat.png
- S3_File/LLKF_0202_real_dat.png
- S3_File/LLKF_0203_real_dat.png
- S3_File/LLKF_0204_real_dat.png
- S3_File/LLKF_0205_real_dat.png
- S3_File/LLKF_0206_real_dat.png
- S3_File/LLKF_0207_real_dat.png
- S3_File/LLKF_0208_real_dat.png
- S3_File/LLKF_0209_real_dat.png
- S3_File/LLKF_0210_real_dat.png
- S3_File/LLKF_0211_real_dat.png
- S3_File/LLKF_0212_real_dat.png
- S3_File/LLKF_0213_real_dat.png
- S3_File/LLKF_0214_real_dat.png
- S3_File/LLKF_0215_real_dat.png
- S3_File/LLKF_0216_real_dat.png
- S3_File/LLKF_0217_real_dat.png
- S3_File/LLKF_0218_real_dat.png
- S3_File/LLKF_0219_real_dat.png
- S3_File/LLKF_0220_real_dat.png
- S3_File/LLKF_0221_real_dat.png
- S3_File/LLKF_0222_real_dat.png
- S3_File/LLKF_0223_real_dat.png
- S3_File/LLKF_0224_real_dat.png
- S3_File/LLKF_0225_real_dat.png
- S3_File/LLKF_0226_real_dat.png
- S3_File/LLKF_0227_real_dat.png
- S3_File/LLKF_0228_real_dat.png
- S3_File/LLKF_0229_real_dat.png
- S3_File/LLKF_0230_real_dat.png
- S3_File/LLKF_0233_real_dat.png
- S3_File/LLKF_0234_real_dat.png
- S3_File/LLKF_0235_real_dat.png
- S3_File/LLKF_0236_real_dat.png
- S3_File/LLKF_0237_real_dat.png
- S3_File/LLKF_0238_real_dat.png
- S3_File/LLKF_0239_real_dat.png
- S3_File/LLKF_0240_real_dat.png
- S3_File/LLKF_0241_real_dat.png
- S3_File/LLKF_0242_real_dat.png
- S3_File/LLKF_0243_real_dat.png
- S3_File/LLKF_0244_real_dat.png
- S3_File/LLKF_0245_real_dat.png
- S3_File/LLKF_0246_real_dat.png
- S3_File/LLKF_0247_real_dat.png
- S3_File/LLKF_0248_real_dat.png
- S3_File/LLKF_0249_real_dat.png
- S3_File/LLKF_0250_real_dat.png
- S3_File/LLKF_0251_real_dat.png
- S3_File/LLKF_0252_real_dat.png
- S3_File/LLKF_0253_real_dat.png
- S3_File/LLKF_0254_real_dat.png
- S3_File/LLKF_0255_real_dat.png
- S3_File/LLKF_0256_real_dat.png
- S3_File/LLKF_0257_real_dat.png
- S3_File/LLKF_0258_real_dat.png
- S3_File/LLKF_0259_real_dat.png
- S3_File/LLKF_0260_real_dat.png
- S3_File/LLKF_0261_real_dat.png
- S3_File/LLKF_0262_real_dat.png
- S3_File/LLKF_0263_real_dat.png
- S3_File/LLKF_0264_real_dat.png
- S3_File/LLKF_0265_real_dat.png
- S3_File/LLKF_0266_real_dat.png
- S3_File/LLKF_0267_real_dat.png
- S3_File/LLKF_0268_real_dat.png
- S3_File/LLKF_0269_real_dat.png
- S3_File/LLKF_0270_real_dat.png
- S3_File/LLKF_0271_real_dat.png
- S3_File/LLKF_0272_real_dat.png
- S3_File/LLKF_0273_real_dat.png
- S3_File/LLKF_0274_real_dat.png
- S3_File/LLKF_0275_real_dat.png
- S3_File/LLKF_0276_real_dat.png
- S3_File/LLKF_0277_real_dat.png
- S3_File/LLKF_0278_real_dat.png
- S3_File/LLKF_0279_real_dat.png
- S3_File/LLKF_0280_real_dat.png
- S3_File/LLKF_0281_real_dat.png
- S3_File/LLKF_0282_real_dat.png
- S3_File/LLKF_0283_real_dat.png
- S3_File/LLKF_0284_real_dat.png
- S3_File/LLKF_0285_real_dat.png
- S3_File/LLKF_0286_real_dat.png
- S3_File/LLKF_0287_real_dat.png
- S3_File/LLKF_0288_real_dat.png
- S3_File/LLKF_0289_real_dat.png
- S3_File/LLKF_0290_real_dat.png
- S3_File/LLKF_0291_real_dat.png
- S3_File/LLKF_0292_real_dat.png
- S3_File/LLKF_0293_real_dat.png
- S3_File/LLKF_0294_real_dat.png
- S3_File/LLKF_0295_real_dat.png
- S3_File/LLKF_0296_real_dat.png
- S3_File/LLKF_0297_real_dat.png
- S3_File/LLKF_0298_real_dat.png
- S3_File/LLKF_0299_real_dat.png
- S3_File/LLKF_0300_real_dat.png
- S3_File/LLKF_0301_real_dat.png
- S3_File/LLKF_0302_real_dat.png
- S3_File/LLKF_0303_real_dat.png
- S3_File/LLKF_0304_real_dat.png
- S3_File/LLKF_0305_real_dat.png
- S3_File/LLKF_0306_real_dat.png
- S3_File/LLKF_0307_real_dat.png
- S3_File/LLKF_0308_real_dat.png
[truncated: 926 more entries]
