# Supplementary material for: Strain-Dependent Transcriptome Signatures for Robustness in Lactococcus lactis
Source: PLoS One. 2016 Dec 14;11(12):e0167944. doi: 10.1371/journal.pone.0167944 (PMC5156439; doi:10.1371/journal.pone.0167944)
Supplement: S4 File — Expression levels of genes LLKF_1274 –LLKF_2533 and LLKF_p0001 –LLKF_p0036 plotted against survival after 10 minutes heat and 30 minutes oxidative stress. Survival is expressed as the difference of log CFU/ml after stress and before stress. Numbers indicate fermentations as presented in Table 1. P-values above the plots indicate significance of correlation (assessed by a linear model). (ZIP) [file pone.0167944.s009.zip]

Archive with 1,229 entries (1,229 files):
- S4_File/LLKF_1274_real_dat.png
- S4_File/LLKF_1275_real_dat.png
- S4_File/LLKF_1276_real_dat.png
- S4_File/LLKF_1277_real_dat.png
- S4_File/LLKF_1278_real_dat.png
- S4_File/LLKF_1279_real_dat.png
- S4_File/LLKF_1280_real_dat.png
- S4_File/LLKF_1281_real_dat.png
- S4_File/LLKF_1282_real_dat.png
- S4_File/LLKF_1283_real_dat.png
- S4_File/LLKF_1284_real_dat.png
- S4_File/LLKF_1287_real_dat.png
- S4_File/LLKF_1288_real_dat.png
- S4_File/LLKF_1289_real_dat.png
- S4_File/LLKF_1290_real_dat.png
- S4_File/LLKF_1293_real_dat.png
- S4_File/LLKF_1294_real_dat.png
- S4_File/LLKF_1295_real_dat.png
- S4_File/LLKF_1296_real_dat.png
- S4_File/LLKF_1297_real_dat.png
- S4_File/LLKF_1298_real_dat.png
- S4_File/LLKF_1299_real_dat.png
- S4_File/LLKF_1300_real_dat.png
- S4_File/LLKF_1304_real_dat.png
- S4_File/LLKF_1307_real_dat.png
- S4_File/LLKF_1308_real_dat.png
- S4_File/LLKF_1309_real_dat.png
- S4_File/LLKF_1310_real_dat.png
- S4_File/LLKF_1311_real_dat.png
- S4_File/LLKF_1312_real_dat.png
- S4_File/LLKF_1313_real_dat.png
- S4_File/LLKF_1314_real_dat.png
- S4_File/LLKF_1315_real_dat.png
- S4_File/LLKF_1316_real_dat.png
- S4_File/LLKF_1317_real_dat.png
- S4_File/LLKF_1318_real_dat.png
- S4_File/LLKF_1319_real_dat.png
- S4_File/LLKF_1320_real_dat.png
- S4_File/LLKF_1321_real_dat.png
- S4_File/LLKF_1322_real_dat.png
- S4_File/LLKF_1323_real_dat.png
- S4_File/LLKF_1324_real_dat.png
- S4_File/LLKF_1325_real_dat.png
- S4_File/LLKF_1326_real_dat.png
- S4_File/LLKF_1327_real_dat.png
- S4_File/LLKF_1328_real_dat.png
- S4_File/LLKF_1329_real_dat.png
- S4_File/LLKF_1330_real_dat.png
- S4_File/LLKF_1331_real_dat.png
- S4_File/LLKF_1332_real_dat.png
- S4_File/LLKF_1333_real_dat.png
- S4_File/LLKF_1334_real_dat.png
- S4_File/LLKF_1335_real_dat.png
- S4_File/LLKF_1336_real_dat.png
- S4_File/LLKF_1337_real_dat.png
- S4_File/LLKF_1338_real_dat.png
- S4_File/LLKF_1339_real_dat.png
- S4_File/LLKF_1340_real_dat.png
- S4_File/LLKF_1341_real_dat.png
- S4_File/LLKF_1342_real_dat.png
- S4_File/LLKF_1343_real_dat.png
- S4_File/LLKF_1344_real_dat.png
- S4_File/LLKF_1345_real_dat.png
- S4_File/LLKF_1346_real_dat.png
- S4_File/LLKF_1347_real_dat.png
- S4_File/LLKF_1348_real_dat.png
- S4_File/LLKF_1349_real_dat.png
- S4_File/LLKF_1350_real_dat.png
- S4_File/LLKF_1351_real_dat.png
- S4_File/LLKF_1352_real_dat.png
- S4_File/LLKF_1353_real_dat.png
- S4_File/LLKF_1354_real_dat.png
- S4_File/LLKF_1355_real_dat.png
- S4_File/LLKF_1356_real_dat.png
- S4_File/LLKF_1357_real_dat.png
- S4_File/LLKF_1358_real_dat.png
- S4_File/LLKF_1359_real_dat.png
- S4_File/LLKF_1360_real_dat.png
- S4_File/LLKF_1361_real_dat.png
- S4_File/LLKF_1362_real_dat.png
- S4_File/LLKF_1363_real_dat.png
- S4_File/LLKF_1364_real_dat.png
- S4_File/LLKF_1365_real_dat.png
- S4_File/LLKF_1366_real_dat.png
- S4_File/LLKF_1367_real_dat.png
- S4_File/LLKF_1368_real_dat.png
- S4_File/LLKF_1369_real_dat.png
- S4_File/LLKF_1370_real_dat.png
- S4_File/LLKF_1371_real_dat.png
- S4_File/LLKF_1372_real_dat.png
- S4_File/LLKF_1373_real_dat.png
- S4_File/LLKF_1374_real_dat.png
- S4_File/LLKF_1375_real_dat.png
- S4_File/LLKF_1376_real_dat.png
- S4_File/LLKF_1377_real_dat.png
- S4_File/LLKF_1378_real_dat.png
- S4_File/LLKF_1379_real_dat.png
- S4_File/LLKF_1380_real_dat.png
- S4_File/LLKF_1381_real_dat.png
- S4_File/LLKF_1382_real_dat.png
- S4_File/LLKF_1383_real_dat.png
- S4_File/LLKF_1384_real_dat.png
- S4_File/LLKF_1385_real_dat.png
- S4_File/LLKF_1386_real_dat.png
- S4_File/LLKF_1387_real_dat.png
- S4_File/LLKF_1388_real_dat.png
- S4_File/LLKF_1389_real_dat.png
- S4_File/LLKF_1390_real_dat.png
- S4_File/LLKF_1391_real_dat.png
- S4_File/LLKF_1392_real_dat.png
- S4_File/LLKF_1393_real_dat.png
- S4_File/LLKF_1394_real_dat.png
- S4_File/LLKF_1395_real_dat.png
- S4_File/LLKF_1396_real_dat.png
- S4_File/LLKF_1397_real_dat.png
- S4_File/LLKF_1398_real_dat.png
- S4_File/LLKF_1399_real_dat.png
- S4_File/LLKF_1400_real_dat.png
- S4_File/LLKF_1401_real_dat.png
- S4_File/LLKF_1402_real_dat.png
- S4_File/LLKF_1403_real_dat.png
- S4_File/LLKF_1404_real_dat.png
- S4_File/LLKF_1405_real_dat.png
- S4_File/LLKF_1406_real_dat.png
- S4_File/LLKF_1407_real_dat.png
- S4_File/LLKF_1408_real_dat.png
- S4_File/LLKF_1409_real_dat.png
- S4_File/LLKF_1410_real_dat.png
- S4_File/LLKF_1411_real_dat.png
- S4_File/LLKF_1412_real_dat.png
- S4_File/LLKF_1413_real_dat.png
- S4_File/LLKF_1414_real_dat.png
- S4_File/LLKF_1415_real_dat.png
- S4_File/LLKF_1416_real_dat.png
- S4_File/LLKF_1417_real_dat.png
- S4_File/LLKF_1418_real_dat.png
- S4_File/LLKF_1419_real_dat.png
- S4_File/LLKF_1420_real_dat.png
- S4_File/LLKF_1421_real_dat.png
- S4_File/LLKF_1422_real_dat.png
- S4_File/LLKF_1423_real_dat.png
- S4_File/LLKF_1424_real_dat.png
- S4_File/LLKF_1425_real_dat.png
- S4_File/LLKF_1426_real_dat.png
- S4_File/LLKF_1427_real_dat.png
- S4_File/LLKF_1428_real_dat.png
- S4_File/LLKF_1429_real_dat.png
- S4_File/LLKF_1430_real_dat.png
- S4_File/LLKF_1431_real_dat.png
- S4_File/LLKF_1432_real_dat.png
- S4_File/LLKF_1433_real_dat.png
- S4_File/LLKF_1434_real_dat.png
- S4_File/LLKF_1435_real_dat.png
- S4_File/LLKF_1436_real_dat.png
- S4_File/LLKF_1437_real_dat.png
- S4_File/LLKF_1438_real_dat.png
- S4_File/LLKF_1439_real_dat.png
- S4_File/LLKF_1440_real_dat.png
- S4_File/LLKF_1441_real_dat.png
- S4_File/LLKF_1442_real_dat.png
- S4_File/LLKF_1443_real_dat.png
- S4_File/LLKF_1444_real_dat.png
- S4_File/LLKF_1445_real_dat.png
- S4_File/LLKF_1446_real_dat.png
- S4_File/LLKF_1447_real_dat.png
- S4_File/LLKF_1448_real_dat.png
- S4_File/LLKF_1449_real_dat.png
- S4_File/LLKF_1450_real_dat.png
- S4_File/LLKF_1451_real_dat.png
- S4_File/LLKF_1452_real_dat.png
- S4_File/LLKF_1453_real_dat.png
- S4_File/LLKF_1454_real_dat.png
- S4_File/LLKF_1455_real_dat.png
- S4_File/LLKF_1456_real_dat.png
- S4_File/LLKF_1457_real_dat.png
- S4_File/LLKF_1460_real_dat.png
- S4_File/LLKF_1461_real_dat.png
- S4_File/LLKF_1462_real_dat.png
- S4_File/LLKF_1463_real_dat.png
- S4_File/LLKF_1464_real_dat.png
- S4_File/LLKF_1467_real_dat.png
- S4_File/LLKF_1468_real_dat.png
- S4_File/LLKF_1469_real_dat.png
- S4_File/LLKF_1470_real_dat.png
- S4_File/LLKF_1471_real_dat.png
- S4_File/LLKF_1472_real_dat.png
- S4_File/LLKF_1473_real_dat.png
- S4_File/LLKF_1474_real_dat.png
- S4_File/LLKF_1475_real_dat.png
- S4_File/LLKF_1476_real_dat.png
- S4_File/LLKF_1477_real_dat.png
- S4_File/LLKF_1478_real_dat.png
- S4_File/LLKF_1479_real_dat.png
- S4_File/LLKF_1480_real_dat.png
- S4_File/LLKF_1481_real_dat.png
- S4_File/LLKF_1482_real_dat.png
- S4_File/LLKF_1483_real_dat.png
- S4_File/LLKF_1484_real_dat.png
- S4_File/LLKF_1485_real_dat.png
- S4_File/LLKF_1486_real_dat.png
- S4_File/LLKF_1487_real_dat.png
- S4_File/LLKF_1488_real_dat.png
- S4_File/LLKF_1489_real_dat.png
- S4_File/LLKF_1490_real_dat.png
- S4_File/LLKF_1491_real_dat.png
- S4_File/LLKF_1492_real_dat.png
- S4_File/LLKF_1493_real_dat.png
- S4_File/LLKF_1494_real_dat.png
- S4_File/LLKF_1495_real_dat.png
- S4_File/LLKF_1496_real_dat.png
- S4_File/LLKF_1497_real_dat.png
- S4_File/LLKF_1498_real_dat.png
- S4_File/LLKF_1499_real_dat.png
- S4_File/LLKF_1500_real_dat.png
- S4_File/LLKF_1501_real_dat.png
- S4_File/LLKF_1502_real_dat.png
- S4_File/LLKF_1503_real_dat.png
- S4_File/LLKF_1504_real_dat.png
- S4_File/LLKF_1505_real_dat.png
- S4_File/LLKF_1506_real_dat.png
- S4_File/LLKF_1507_real_dat.png
- S4_File/LLKF_1508_real_dat.png
- S4_File/LLKF_1512_real_dat.png
- S4_File/LLKF_1513_real_dat.png
- S4_File/LLKF_1514_real_dat.png
- S4_File/LLKF_1515_real_dat.png
- S4_File/LLKF_1516_real_dat.png
- S4_File/LLKF_1517_real_dat.png
- S4_File/LLKF_1518_real_dat.png
- S4_File/LLKF_1519_real_dat.png
- S4_File/LLKF_1520_real_dat.png
- S4_File/LLKF_1521_real_dat.png
- S4_File/LLKF_1522_real_dat.png
- S4_File/LLKF_1523_real_dat.png
- S4_File/LLKF_1524_real_dat.png
- S4_File/LLKF_1525_real_dat.png
- S4_File/LLKF_1526_real_dat.png
- S4_File/LLKF_1527_real_dat.png
- S4_File/LLKF_1528_real_dat.png
- S4_File/LLKF_1529_real_dat.png
- S4_File/LLKF_1530_real_dat.png
- S4_File/LLKF_1531_real_dat.png
- S4_File/LLKF_1532_real_dat.png
- S4_File/LLKF_1533_real_dat.png
- S4_File/LLKF_1534_real_dat.png
- S4_File/LLKF_1535_real_dat.png
- S4_File/LLKF_1536_real_dat.png
- S4_File/LLKF_1537_real_dat.png
- S4_File/LLKF_1538_real_dat.png
- S4_File/LLKF_1539_real_dat.png
- S4_File/LLKF_1540_real_dat.png
- S4_File/LLKF_1541_real_dat.png
- S4_File/LLKF_1542_real_dat.png
- S4_File/LLKF_1543_real_dat.png
- S4_File/LLKF_1544_real_dat.png
- S4_File/LLKF_1545_real_dat.png
- S4_File/LLKF_1546_real_dat.png
- S4_File/LLKF_1547_real_dat.png
- S4_File/LLKF_1548_real_dat.png
- S4_File/LLKF_1549_real_dat.png
- S4_File/LLKF_1550_real_dat.png
- S4_File/LLKF_1551_real_dat.png
- S4_File/LLKF_1552_real_dat.png
- S4_File/LLKF_1553_real_dat.png
- S4_File/LLKF_1554_real_dat.png
- S4_File/LLKF_1556_real_dat.png
- S4_File/LLKF_1557_real_dat.png
- S4_File/LLKF_1558_real_dat.png
- S4_File/LLKF_1559_real_dat.png
- S4_File/LLKF_1560_real_dat.png
- S4_File/LLKF_1561_real_dat.png
- S4_File/LLKF_1562_real_dat.png
- S4_File/LLKF_1563_real_dat.png
- S4_File/LLKF_1564_real_dat.png
- S4_File/LLKF_1565_real_dat.png
- S4_File/LLKF_1566_real_dat.png
- S4_File/LLKF_1567_real_dat.png
- S4_File/LLKF_1568_real_dat.png
- S4_File/LLKF_1569_real_dat.png
- S4_File/LLKF_1570_real_dat.png
- S4_File/LLKF_1571_real_dat.png
- S4_File/LLKF_1572_real_dat.png
- S4_File/LLKF_1573_real_dat.png
- S4_File/LLKF_1574_real_dat.png
- S4_File/LLKF_1575_real_dat.png
- S4_File/LLKF_1576_real_dat.png
- S4_File/LLKF_1577_real_dat.png
- S4_File/LLKF_1578_real_dat.png
- S4_File/LLKF_1579_real_dat.png
- S4_File/LLKF_1580_real_dat.png
- S4_File/LLKF_1581_real_dat.png
- S4_File/LLKF_1582_real_dat.png
- S4_File/LLKF_1583_real_dat.png
- S4_File/LLKF_1584_real_dat.png
- S4_File/LLKF_1585_real_dat.png
- S4_File/LLKF_1586_real_dat.png
- S4_File/LLKF_1587_real_dat.png
- S4_File/LLKF_1588_real_dat.png
- S4_File/LLKF_1589_real_dat.png
- S4_File/LLKF_1590_real_dat.png
[truncated: 929 more entries]
