# Supplementary material for: Strain-Dependent Transcriptome Signatures for Robustness in Lactococcus lactis
Source: PLoS One. 2016 Dec 14;11(12):e0167944. doi: 10.1371/journal.pone.0167944 (PMC5156439; doi:10.1371/journal.pone.0167944)
Supplement: S5 File — Expression levels of genes LACR_0001 –LACR_1382 plotted against survival after 10 minutes heat and 30 minutes oxidative stress. Survival is expressed as the difference of log CFU/ml after stress and before stress. Numbers indicate fermentations as presented in Table 1. P-values above the plots indicate significance of correlation (assessed by a linear model). (ZIP) [file pone.0167944.s010.zip]

Archive with 1,198 entries (1,198 files):
- S5_File/LACR_0001_real_dat.png
- S5_File/LACR_0002_real_dat.png
- S5_File/LACR_0003_real_dat.png
- S5_File/LACR_0004_real_dat.png
- S5_File/LACR_0005_real_dat.png
- S5_File/LACR_0006_real_dat.png
- S5_File/LACR_0007_real_dat.png
- S5_File/LACR_0008_real_dat.png
- S5_File/LACR_0009_real_dat.png
- S5_File/LACR_0010_real_dat.png
- S5_File/LACR_0011_real_dat.png
- S5_File/LACR_0012_real_dat.png
- S5_File/LACR_0013_real_dat.png
- S5_File/LACR_0014_real_dat.png
- S5_File/LACR_0015_real_dat.png
- S5_File/LACR_0016_real_dat.png
- S5_File/LACR_0017_real_dat.png
- S5_File/LACR_0018_real_dat.png
- S5_File/LACR_0027_real_dat.png
- S5_File/LACR_0028_real_dat.png
- S5_File/LACR_0029_real_dat.png
- S5_File/LACR_0030_real_dat.png
- S5_File/LACR_0031_real_dat.png
- S5_File/LACR_0032_real_dat.png
- S5_File/LACR_0033_real_dat.png
- S5_File/LACR_0034_real_dat.png
- S5_File/LACR_0035_real_dat.png
- S5_File/LACR_0036_real_dat.png
- S5_File/LACR_0037_real_dat.png
- S5_File/LACR_0040_real_dat.png
- S5_File/LACR_0041_real_dat.png
- S5_File/LACR_0042_real_dat.png
- S5_File/LACR_0043_real_dat.png
- S5_File/LACR_0044_real_dat.png
- S5_File/LACR_0046_real_dat.png
- S5_File/LACR_0047_real_dat.png
- S5_File/LACR_0048_real_dat.png
- S5_File/LACR_0049_real_dat.png
- S5_File/LACR_0050_real_dat.png
- S5_File/LACR_0051_real_dat.png
- S5_File/LACR_0052_real_dat.png
- S5_File/LACR_0053_real_dat.png
- S5_File/LACR_0054_real_dat.png
- S5_File/LACR_0056_real_dat.png
- S5_File/LACR_0057_real_dat.png
- S5_File/LACR_0058_real_dat.png
- S5_File/LACR_0059_real_dat.png
- S5_File/LACR_0060_real_dat.png
- S5_File/LACR_0061_real_dat.png
- S5_File/LACR_0062_real_dat.png
- S5_File/LACR_0063_real_dat.png
- S5_File/LACR_0064_real_dat.png
- S5_File/LACR_0065_real_dat.png
- S5_File/LACR_0066_real_dat.png
- S5_File/LACR_0067_real_dat.png
- S5_File/LACR_0068_real_dat.png
- S5_File/LACR_0069_real_dat.png
- S5_File/LACR_0070_real_dat.png
- S5_File/LACR_0071_real_dat.png
- S5_File/LACR_0072_real_dat.png
- S5_File/LACR_0073_real_dat.png
- S5_File/LACR_0074_real_dat.png
- S5_File/LACR_0075_real_dat.png
- S5_File/LACR_0076_real_dat.png
- S5_File/LACR_0077_real_dat.png
- S5_File/LACR_0078_real_dat.png
- S5_File/LACR_0079_real_dat.png
- S5_File/LACR_0080_real_dat.png
- S5_File/LACR_0081_real_dat.png
- S5_File/LACR_0082_real_dat.png
- S5_File/LACR_0083_real_dat.png
- S5_File/LACR_0084_real_dat.png
- S5_File/LACR_0085_real_dat.png
- S5_File/LACR_0086_real_dat.png
- S5_File/LACR_0087_real_dat.png
- S5_File/LACR_0088_real_dat.png
- S5_File/LACR_0089_real_dat.png
- S5_File/LACR_0090_real_dat.png
- S5_File/LACR_0091_real_dat.png
- S5_File/LACR_0092_real_dat.png
- S5_File/LACR_0094_real_dat.png
- S5_File/LACR_0095_real_dat.png
- S5_File/LACR_0096_real_dat.png
- S5_File/LACR_0097_real_dat.png
- S5_File/LACR_0098_real_dat.png
- S5_File/LACR_0099_real_dat.png
- S5_File/LACR_0101_real_dat.png
- S5_File/LACR_0102_real_dat.png
- S5_File/LACR_0103_real_dat.png
- S5_File/LACR_0104_real_dat.png
- S5_File/LACR_0105_real_dat.png
- S5_File/LACR_0106_real_dat.png
- S5_File/LACR_0107_real_dat.png
- S5_File/LACR_0109_real_dat.png
- S5_File/LACR_0110_real_dat.png
- S5_File/LACR_0111_real_dat.png
- S5_File/LACR_0112_real_dat.png
- S5_File/LACR_0113_real_dat.png
- S5_File/LACR_0115_real_dat.png
- S5_File/LACR_0118_real_dat.png
- S5_File/LACR_0119_real_dat.png
- S5_File/LACR_0120_real_dat.png
- S5_File/LACR_0125_real_dat.png
- S5_File/LACR_0126_real_dat.png
- S5_File/LACR_0127_real_dat.png
- S5_File/LACR_0128_real_dat.png
- S5_File/LACR_0129_real_dat.png
- S5_File/LACR_0130_real_dat.png
- S5_File/LACR_0131_real_dat.png
- S5_File/LACR_0132_real_dat.png
- S5_File/LACR_0133_real_dat.png
- S5_File/LACR_0134_real_dat.png
- S5_File/LACR_0135_real_dat.png
- S5_File/LACR_0136_real_dat.png
- S5_File/LACR_0137_real_dat.png
- S5_File/LACR_0138_real_dat.png
- S5_File/LACR_0139_real_dat.png
- S5_File/LACR_0140_real_dat.png
- S5_File/LACR_0141_real_dat.png
- S5_File/LACR_0142_real_dat.png
- S5_File/LACR_0143_real_dat.png
- S5_File/LACR_0144_real_dat.png
- S5_File/LACR_0145_real_dat.png
- S5_File/LACR_0146_real_dat.png
- S5_File/LACR_0148_real_dat.png
- S5_File/LACR_0149_real_dat.png
- S5_File/LACR_0150_real_dat.png
- S5_File/LACR_0151_real_dat.png
- S5_File/LACR_0152_real_dat.png
- S5_File/LACR_0153_real_dat.png
- S5_File/LACR_0154_real_dat.png
- S5_File/LACR_0155_real_dat.png
- S5_File/LACR_0156_real_dat.png
- S5_File/LACR_0157_real_dat.png
- S5_File/LACR_0159_real_dat.png
- S5_File/LACR_0160_real_dat.png
- S5_File/LACR_0161_real_dat.png
- S5_File/LACR_0162_real_dat.png
- S5_File/LACR_0163_real_dat.png
- S5_File/LACR_0164_real_dat.png
- S5_File/LACR_0165_real_dat.png
- S5_File/LACR_0166_real_dat.png
- S5_File/LACR_0167_real_dat.png
- S5_File/LACR_0168_real_dat.png
- S5_File/LACR_0169_real_dat.png
- S5_File/LACR_0170_real_dat.png
- S5_File/LACR_0171_real_dat.png
- S5_File/LACR_0172_real_dat.png
- S5_File/LACR_0173_real_dat.png
- S5_File/LACR_0174_real_dat.png
- S5_File/LACR_0176_real_dat.png
- S5_File/LACR_0177_real_dat.png
- S5_File/LACR_0178_real_dat.png
- S5_File/LACR_0179_real_dat.png
- S5_File/LACR_0180_real_dat.png
- S5_File/LACR_0181_real_dat.png
- S5_File/LACR_0182_real_dat.png
- S5_File/LACR_0183_real_dat.png
- S5_File/LACR_0184_real_dat.png
- S5_File/LACR_0185_real_dat.png
- S5_File/LACR_0186_real_dat.png
- S5_File/LACR_0187_real_dat.png
- S5_File/LACR_0188_real_dat.png
- S5_File/LACR_0189_real_dat.png
- S5_File/LACR_0190_real_dat.png
- S5_File/LACR_0191_real_dat.png
- S5_File/LACR_0192_real_dat.png
- S5_File/LACR_0193_real_dat.png
- S5_File/LACR_0194_real_dat.png
- S5_File/LACR_0195_real_dat.png
- S5_File/LACR_0196_real_dat.png
- S5_File/LACR_0197_real_dat.png
- S5_File/LACR_0198_real_dat.png
- S5_File/LACR_0199_real_dat.png
- S5_File/LACR_0200_real_dat.png
- S5_File/LACR_0201_real_dat.png
- S5_File/LACR_0202_real_dat.png
- S5_File/LACR_0203_real_dat.png
- S5_File/LACR_0204_real_dat.png
- S5_File/LACR_0205_real_dat.png
- S5_File/LACR_0206_real_dat.png
- S5_File/LACR_0207_real_dat.png
- S5_File/LACR_0208_real_dat.png
- S5_File/LACR_0209_real_dat.png
- S5_File/LACR_0210_real_dat.png
- S5_File/LACR_0211_real_dat.png
- S5_File/LACR_0212_real_dat.png
- S5_File/LACR_0213_real_dat.png
- S5_File/LACR_0214_real_dat.png
- S5_File/LACR_0215_real_dat.png
- S5_File/LACR_0216_real_dat.png
- S5_File/LACR_0217_real_dat.png
- S5_File/LACR_0218_real_dat.png
- S5_File/LACR_0219_real_dat.png
- S5_File/LACR_0220_real_dat.png
- S5_File/LACR_0221_real_dat.png
- S5_File/LACR_0222_real_dat.png
- S5_File/LACR_0223_real_dat.png
- S5_File/LACR_0224_real_dat.png
- S5_File/LACR_0225_real_dat.png
- S5_File/LACR_0226_real_dat.png
- S5_File/LACR_0227_real_dat.png
- S5_File/LACR_0228_real_dat.png
- S5_File/LACR_0229_real_dat.png
- S5_File/LACR_0230_real_dat.png
- S5_File/LACR_0231_real_dat.png
- S5_File/LACR_0232_real_dat.png
- S5_File/LACR_0233_real_dat.png
- S5_File/LACR_0234_real_dat.png
- S5_File/LACR_0235_real_dat.png
- S5_File/LACR_0236_real_dat.png
- S5_File/LACR_0237_real_dat.png
- S5_File/LACR_0238_real_dat.png
- S5_File/LACR_0239_real_dat.png
- S5_File/LACR_0240_real_dat.png
- S5_File/LACR_0241_real_dat.png
- S5_File/LACR_0242_real_dat.png
- S5_File/LACR_0243_real_dat.png
- S5_File/LACR_0244_real_dat.png
- S5_File/LACR_0245_real_dat.png
- S5_File/LACR_0246_real_dat.png
- S5_File/LACR_0247_real_dat.png
- S5_File/LACR_0248_real_dat.png
- S5_File/LACR_0249_real_dat.png
- S5_File/LACR_0250_real_dat.png
- S5_File/LACR_0254_real_dat.png
- S5_File/LACR_0255_real_dat.png
- S5_File/LACR_0257_real_dat.png
- S5_File/LACR_0258_real_dat.png
- S5_File/LACR_0259_real_dat.png
- S5_File/LACR_0262_real_dat.png
- S5_File/LACR_0263_real_dat.png
- S5_File/LACR_0264_real_dat.png
- S5_File/LACR_0265_real_dat.png
- S5_File/LACR_0266_real_dat.png
- S5_File/LACR_0267_real_dat.png
- S5_File/LACR_0268_real_dat.png
- S5_File/LACR_0269_real_dat.png
- S5_File/LACR_0270_real_dat.png
- S5_File/LACR_0271_real_dat.png
- S5_File/LACR_0272_real_dat.png
- S5_File/LACR_0273_real_dat.png
- S5_File/LACR_0274_real_dat.png
- S5_File/LACR_0275_real_dat.png
- S5_File/LACR_0277_real_dat.png
- S5_File/LACR_0278_real_dat.png
- S5_File/LACR_0279_real_dat.png
- S5_File/LACR_0280_real_dat.png
- S5_File/LACR_0281_real_dat.png
- S5_File/LACR_0282_real_dat.png
- S5_File/LACR_0283_real_dat.png
- S5_File/LACR_0284_real_dat.png
- S5_File/LACR_0285_real_dat.png
- S5_File/LACR_0286_real_dat.png
- S5_File/LACR_0288_real_dat.png
- S5_File/LACR_0289_real_dat.png
- S5_File/LACR_0290_real_dat.png
- S5_File/LACR_0291_real_dat.png
- S5_File/LACR_0292_real_dat.png
- S5_File/LACR_0293_real_dat.png
- S5_File/LACR_0294_real_dat.png
- S5_File/LACR_0295_real_dat.png
- S5_File/LACR_0298_real_dat.png
- S5_File/LACR_0299_real_dat.png
- S5_File/LACR_0300_real_dat.png
- S5_File/LACR_0301_real_dat.png
- S5_File/LACR_0302_real_dat.png
- S5_File/LACR_0303_real_dat.png
- S5_File/LACR_0304_real_dat.png
- S5_File/LACR_0305_real_dat.png
- S5_File/LACR_0306_real_dat.png
- S5_File/LACR_0307_real_dat.png
- S5_File/LACR_0308_real_dat.png
- S5_File/LACR_0309_real_dat.png
- S5_File/LACR_0310_real_dat.png
- S5_File/LACR_0311_real_dat.png
- S5_File/LACR_0312_real_dat.png
- S5_File/LACR_0313_real_dat.png
- S5_File/LACR_0314_real_dat.png
- S5_File/LACR_0315_real_dat.png
- S5_File/LACR_0316_real_dat.png
- S5_File/LACR_0317_real_dat.png
- S5_File/LACR_0318_real_dat.png
- S5_File/LACR_0319_real_dat.png
- S5_File/LACR_0320_real_dat.png
- S5_File/LACR_0321_real_dat.png
- S5_File/LACR_0322_real_dat.png
- S5_File/LACR_0323_real_dat.png
- S5_File/LACR_0324_real_dat.png
- S5_File/LACR_0325_real_dat.png
- S5_File/LACR_0326_real_dat.png
- S5_File/LACR_0327_real_dat.png
- S5_File/LACR_0328_real_dat.png
- S5_File/LACR_0329_real_dat.png
- S5_File/LACR_0330_real_dat.png
- S5_File/LACR_0331_real_dat.png
- S5_File/LACR_0332_real_dat.png
- S5_File/LACR_0333_real_dat.png
- S5_File/LACR_0335_real_dat.png
- S5_File/LACR_0336_real_dat.png
[truncated: 898 more entries]
