# Supplementary material for: Strain-Dependent Transcriptome Signatures for Robustness in Lactococcus lactis
Source: PLoS One. 2016 Dec 14;11(12):e0167944. doi: 10.1371/journal.pone.0167944 (PMC5156439; doi:10.1371/journal.pone.0167944)
Supplement: S6 File — Expression levels of genes LACR_1383 –LACR_2610 and LACR_A01 –LACR_E8 plotted against survival after 10 minutes heat and 30 minutes oxidative stress. Survival is expressed as the difference of log CFU/ml after stress and before stress. Numbers indicate fermentations as presented in Table 1. P-values above the plots indicate significance of correlation (assessed by a linear model). (ZIP) [file pone.0167944.s011.zip]

Archive with 1,198 entries (1,198 files):
- S6_File/LACR_1383_real_dat.png
- S6_File/LACR_1386_real_dat.png
- S6_File/LACR_1387_real_dat.png
- S6_File/LACR_1388_real_dat.png
- S6_File/LACR_1389_real_dat.png
- S6_File/LACR_1390_real_dat.png
- S6_File/LACR_1391_real_dat.png
- S6_File/LACR_1393_real_dat.png
- S6_File/LACR_1395_real_dat.png
- S6_File/LACR_1396_real_dat.png
- S6_File/LACR_1397_real_dat.png
- S6_File/LACR_1398_real_dat.png
- S6_File/LACR_1399_real_dat.png
- S6_File/LACR_1400_real_dat.png
- S6_File/LACR_1401_real_dat.png
- S6_File/LACR_1402_real_dat.png
- S6_File/LACR_1403_real_dat.png
- S6_File/LACR_1404_real_dat.png
- S6_File/LACR_1405_real_dat.png
- S6_File/LACR_1406_real_dat.png
- S6_File/LACR_1407_real_dat.png
- S6_File/LACR_1408_real_dat.png
- S6_File/LACR_1409_real_dat.png
- S6_File/LACR_1410_real_dat.png
- S6_File/LACR_1412_real_dat.png
- S6_File/LACR_1413_real_dat.png
- S6_File/LACR_1414_real_dat.png
- S6_File/LACR_1415_real_dat.png
- S6_File/LACR_1416_real_dat.png
- S6_File/LACR_1417_real_dat.png
- S6_File/LACR_1418_real_dat.png
- S6_File/LACR_1419_real_dat.png
- S6_File/LACR_1420_real_dat.png
- S6_File/LACR_1421_real_dat.png
- S6_File/LACR_1422_real_dat.png
- S6_File/LACR_1423_real_dat.png
- S6_File/LACR_1424_real_dat.png
- S6_File/LACR_1425_real_dat.png
- S6_File/LACR_1427_real_dat.png
- S6_File/LACR_1428_real_dat.png
- S6_File/LACR_1429_real_dat.png
- S6_File/LACR_1432_real_dat.png
- S6_File/LACR_1433_real_dat.png
- S6_File/LACR_1435_real_dat.png
- S6_File/LACR_1436_real_dat.png
- S6_File/LACR_1437_real_dat.png
- S6_File/LACR_1439_real_dat.png
- S6_File/LACR_1440_real_dat.png
- S6_File/LACR_1441_real_dat.png
- S6_File/LACR_1442_real_dat.png
- S6_File/LACR_1443_real_dat.png
- S6_File/LACR_1444_real_dat.png
- S6_File/LACR_1445_real_dat.png
- S6_File/LACR_1446_real_dat.png
- S6_File/LACR_1447_real_dat.png
- S6_File/LACR_1448_real_dat.png
- S6_File/LACR_1449_real_dat.png
- S6_File/LACR_1450_real_dat.png
- S6_File/LACR_1451_real_dat.png
- S6_File/LACR_1452_real_dat.png
- S6_File/LACR_1453_real_dat.png
- S6_File/LACR_1454_real_dat.png
- S6_File/LACR_1455_real_dat.png
- S6_File/LACR_1456_real_dat.png
- S6_File/LACR_1457_real_dat.png
- S6_File/LACR_1458_real_dat.png
- S6_File/LACR_1459_real_dat.png
- S6_File/LACR_1460_real_dat.png
- S6_File/LACR_1461_real_dat.png
- S6_File/LACR_1462_real_dat.png
- S6_File/LACR_1463_real_dat.png
- S6_File/LACR_1464_real_dat.png
- S6_File/LACR_1465_real_dat.png
- S6_File/LACR_1466_real_dat.png
- S6_File/LACR_1467_real_dat.png
- S6_File/LACR_1468_real_dat.png
- S6_File/LACR_1469_real_dat.png
- S6_File/LACR_1470_real_dat.png
- S6_File/LACR_1471_real_dat.png
- S6_File/LACR_1472_real_dat.png
- S6_File/LACR_1473_real_dat.png
- S6_File/LACR_1474_real_dat.png
- S6_File/LACR_1475_real_dat.png
- S6_File/LACR_1476_real_dat.png
- S6_File/LACR_1477_real_dat.png
- S6_File/LACR_1478_real_dat.png
- S6_File/LACR_1479_real_dat.png
- S6_File/LACR_1481_real_dat.png
- S6_File/LACR_1482_real_dat.png
- S6_File/LACR_1483_real_dat.png
- S6_File/LACR_1484_real_dat.png
- S6_File/LACR_1485_real_dat.png
- S6_File/LACR_1486_real_dat.png
- S6_File/LACR_1487_real_dat.png
- S6_File/LACR_1488_real_dat.png
- S6_File/LACR_1489_real_dat.png
- S6_File/LACR_1490_real_dat.png
- S6_File/LACR_1491_real_dat.png
- S6_File/LACR_1492_real_dat.png
- S6_File/LACR_1495_real_dat.png
- S6_File/LACR_1496_real_dat.png
- S6_File/LACR_1497_real_dat.png
- S6_File/LACR_1498_real_dat.png
- S6_File/LACR_1499_real_dat.png
- S6_File/LACR_1501_real_dat.png
- S6_File/LACR_1502_real_dat.png
- S6_File/LACR_1503_real_dat.png
- S6_File/LACR_1504_real_dat.png
- S6_File/LACR_1505_real_dat.png
- S6_File/LACR_1506_real_dat.png
- S6_File/LACR_1507_real_dat.png
- S6_File/LACR_1508_real_dat.png
- S6_File/LACR_1509_real_dat.png
- S6_File/LACR_1510_real_dat.png
- S6_File/LACR_1511_real_dat.png
- S6_File/LACR_1512_real_dat.png
- S6_File/LACR_1513_real_dat.png
- S6_File/LACR_1514_real_dat.png
- S6_File/LACR_1515_real_dat.png
- S6_File/LACR_1517_real_dat.png
- S6_File/LACR_1518_real_dat.png
- S6_File/LACR_1519_real_dat.png
- S6_File/LACR_1522_real_dat.png
- S6_File/LACR_1523_real_dat.png
- S6_File/LACR_1524_real_dat.png
- S6_File/LACR_1525_real_dat.png
- S6_File/LACR_1526_real_dat.png
- S6_File/LACR_1527_real_dat.png
- S6_File/LACR_1528_real_dat.png
- S6_File/LACR_1529_real_dat.png
- S6_File/LACR_1530_real_dat.png
- S6_File/LACR_1531_real_dat.png
- S6_File/LACR_1532_real_dat.png
- S6_File/LACR_1533_real_dat.png
- S6_File/LACR_1534_real_dat.png
- S6_File/LACR_1535_real_dat.png
- S6_File/LACR_1536_real_dat.png
- S6_File/LACR_1537_real_dat.png
- S6_File/LACR_1538_real_dat.png
- S6_File/LACR_1539_real_dat.png
- S6_File/LACR_1540_real_dat.png
- S6_File/LACR_1541_real_dat.png
- S6_File/LACR_1542_real_dat.png
- S6_File/LACR_1543_real_dat.png
- S6_File/LACR_1544_real_dat.png
- S6_File/LACR_1546_real_dat.png
- S6_File/LACR_1547_real_dat.png
- S6_File/LACR_1548_real_dat.png
- S6_File/LACR_1549_real_dat.png
- S6_File/LACR_1550_real_dat.png
- S6_File/LACR_1551_real_dat.png
- S6_File/LACR_1552_real_dat.png
- S6_File/LACR_1553_real_dat.png
- S6_File/LACR_1554_real_dat.png
- S6_File/LACR_1555_real_dat.png
- S6_File/LACR_1556_real_dat.png
- S6_File/LACR_1557_real_dat.png
- S6_File/LACR_1558_real_dat.png
- S6_File/LACR_1559_real_dat.png
- S6_File/LACR_1560_real_dat.png
- S6_File/LACR_1561_real_dat.png
- S6_File/LACR_1565_real_dat.png
- S6_File/LACR_1566_real_dat.png
- S6_File/LACR_1567_real_dat.png
- S6_File/LACR_1568_real_dat.png
- S6_File/LACR_1569_real_dat.png
- S6_File/LACR_1570_real_dat.png
- S6_File/LACR_1571_real_dat.png
- S6_File/LACR_1572_real_dat.png
- S6_File/LACR_1573_real_dat.png
- S6_File/LACR_1574_real_dat.png
- S6_File/LACR_1575_real_dat.png
- S6_File/LACR_1576_real_dat.png
- S6_File/LACR_1577_real_dat.png
- S6_File/LACR_1578_real_dat.png
- S6_File/LACR_1579_real_dat.png
- S6_File/LACR_1580_real_dat.png
- S6_File/LACR_1581_real_dat.png
- S6_File/LACR_1583_real_dat.png
- S6_File/LACR_1584_real_dat.png
- S6_File/LACR_1585_real_dat.png
- S6_File/LACR_1586_real_dat.png
- S6_File/LACR_1587_real_dat.png
- S6_File/LACR_1588_real_dat.png
- S6_File/LACR_1589_real_dat.png
- S6_File/LACR_1590_real_dat.png
- S6_File/LACR_1591_real_dat.png
- S6_File/LACR_1593_real_dat.png
- S6_File/LACR_1595_real_dat.png
- S6_File/LACR_1596_real_dat.png
- S6_File/LACR_1597_real_dat.png
- S6_File/LACR_1598_real_dat.png
- S6_File/LACR_1599_real_dat.png
- S6_File/LACR_1600_real_dat.png
- S6_File/LACR_1601_real_dat.png
- S6_File/LACR_1602_real_dat.png
- S6_File/LACR_1603_real_dat.png
- S6_File/LACR_1604_real_dat.png
- S6_File/LACR_1605_real_dat.png
- S6_File/LACR_1606_real_dat.png
- S6_File/LACR_1608_real_dat.png
- S6_File/LACR_1609_real_dat.png
- S6_File/LACR_1610_real_dat.png
- S6_File/LACR_1611_real_dat.png
- S6_File/LACR_1612_real_dat.png
- S6_File/LACR_1613_real_dat.png
- S6_File/LACR_1614_real_dat.png
- S6_File/LACR_1615_real_dat.png
- S6_File/LACR_1618_real_dat.png
- S6_File/LACR_1619_real_dat.png
- S6_File/LACR_1620_real_dat.png
- S6_File/LACR_1621_real_dat.png
- S6_File/LACR_1622_real_dat.png
- S6_File/LACR_1623_real_dat.png
- S6_File/LACR_1624_real_dat.png
- S6_File/LACR_1625_real_dat.png
- S6_File/LACR_1626_real_dat.png
- S6_File/LACR_1627_real_dat.png
- S6_File/LACR_1628_real_dat.png
- S6_File/LACR_1629_real_dat.png
- S6_File/LACR_1630_real_dat.png
- S6_File/LACR_1631_real_dat.png
- S6_File/LACR_1633_real_dat.png
- S6_File/LACR_1635_real_dat.png
- S6_File/LACR_1636_real_dat.png
- S6_File/LACR_1637_real_dat.png
- S6_File/LACR_1638_real_dat.png
- S6_File/LACR_1639_real_dat.png
- S6_File/LACR_1640_real_dat.png
- S6_File/LACR_1641_real_dat.png
- S6_File/LACR_1642_real_dat.png
- S6_File/LACR_1643_real_dat.png
- S6_File/LACR_1644_real_dat.png
- S6_File/LACR_1645_real_dat.png
- S6_File/LACR_1646_real_dat.png
- S6_File/LACR_1647_real_dat.png
- S6_File/LACR_1648_real_dat.png
- S6_File/LACR_1649_real_dat.png
- S6_File/LACR_1650_real_dat.png
- S6_File/LACR_1651_real_dat.png
- S6_File/LACR_1652_real_dat.png
- S6_File/LACR_1653_real_dat.png
- S6_File/LACR_1654_real_dat.png
- S6_File/LACR_1655_real_dat.png
- S6_File/LACR_1656_real_dat.png
- S6_File/LACR_1657_real_dat.png
- S6_File/LACR_1658_real_dat.png
- S6_File/LACR_1659_real_dat.png
- S6_File/LACR_1660_real_dat.png
- S6_File/LACR_1661_real_dat.png
- S6_File/LACR_1662_real_dat.png
- S6_File/LACR_1663_real_dat.png
- S6_File/LACR_1664_real_dat.png
- S6_File/LACR_1665_real_dat.png
- S6_File/LACR_1666_real_dat.png
- S6_File/LACR_1667_real_dat.png
- S6_File/LACR_1668_real_dat.png
- S6_File/LACR_1670_real_dat.png
- S6_File/LACR_1673_real_dat.png
- S6_File/LACR_1674_real_dat.png
- S6_File/LACR_1675_real_dat.png
- S6_File/LACR_1677_real_dat.png
- S6_File/LACR_1678_real_dat.png
- S6_File/LACR_1679_real_dat.png
- S6_File/LACR_1680_real_dat.png
- S6_File/LACR_1682_real_dat.png
- S6_File/LACR_1683_real_dat.png
- S6_File/LACR_1684_real_dat.png
- S6_File/LACR_1685_real_dat.png
- S6_File/LACR_1686_real_dat.png
- S6_File/LACR_1687_real_dat.png
- S6_File/LACR_1688_real_dat.png
- S6_File/LACR_1689_real_dat.png
- S6_File/LACR_1690_real_dat.png
- S6_File/LACR_1691_real_dat.png
- S6_File/LACR_1692_real_dat.png
- S6_File/LACR_1693_real_dat.png
- S6_File/LACR_1694_real_dat.png
- S6_File/LACR_1695_real_dat.png
- S6_File/LACR_1696_real_dat.png
- S6_File/LACR_1697_real_dat.png
- S6_File/LACR_1698_real_dat.png
- S6_File/LACR_1699_real_dat.png
- S6_File/LACR_1700_real_dat.png
- S6_File/LACR_1701_real_dat.png
- S6_File/LACR_1702_real_dat.png
- S6_File/LACR_1703_real_dat.png
- S6_File/LACR_1704_real_dat.png
- S6_File/LACR_1705_real_dat.png
- S6_File/LACR_1706_real_dat.png
- S6_File/LACR_1707_real_dat.png
- S6_File/LACR_1708_real_dat.png
- S6_File/LACR_1709_real_dat.png
- S6_File/LACR_1710_real_dat.png
- S6_File/LACR_1711_real_dat.png
- S6_File/LACR_1712_real_dat.png
- S6_File/LACR_1713_real_dat.png
- S6_File/LACR_1714_real_dat.png
- S6_File/LACR_1715_real_dat.png
- S6_File/LACR_1716_real_dat.png
[truncated: 898 more entries]
